# Supplementary material for: Sexual Dysfunction in Patients with Chronic Non-Genital Physical Disease: An Umbrella Review
Source: Int J Environ Res Public Health. 2025 Jan 24;22(2):157. doi: 10.3390/ijerph22020157 (PMC11855788; doi:10.3390/ijerph22020157)
Supplement: Supplementary file 1 [file ijerph-22-00157-s001.zip]

Archive with 3 entries (3 files):
- reasonForExclusion.pdf
- PRISMA2020checklist.pdf
- searchEquationSupportMaterial.pdf
